# Supplementary material for: Deletion of podocyte Rho-associated, coiled-coil-containing protein kinase 2 protects mice from focal segmental glomerulosclerosis
Source: Commun Biol. 2024 Apr 2;7:402. doi: 10.1038/s42003-024-06127-3 (PMC10987559; doi:10.1038/s42003-024-06127-3)
Supplement: Supplementary file 4 — Supplementary Data 1 [file 42003_2024_6127_MOESM4_ESM.xlsx]

## Sheet: Sheet1
	Fig. 1c
	Rock2 mRNA	79.2243	2.51988	172.548	3.37269	2.3913	6.95822
	Proteinuria	15	1.6	14	6.1	10	7.8
	Fig. 1f
	Sham	1.08289	1.11333	0.803785
	ADR	1.51035	2.24215	2.28926
	Fig. 1g
	DMSO	1.16176	1.12999	0.960139	0.748106
	ADR	1.6717	2.1455	4.05954	2.65059
	Fig. 2b
	Sham WT	0.648208	0.60656	0.5956	0.621904	0.636152	0.659168	0.641632
	ADR WT	0.654784	0.6778	0.653688	0.729312	0.664648	0.656976
	ADR PR2KO	0.613136	0.626288	0.686568	0.692048	0.697528	0.665744	0.618616
	Fig. 2c
	Sham WT	9	10.5	15.5	7.1	10
	ADR WT	57.4	341	205	53.7	70.8
	ADR PR2KO	32.5	18.8	24.1	59.3	41.4
	Fig. 2d
	Sham WT	10.6557	7.79016	8.04628	8.6015	6.58745	7.84092
	ADR WT	12.4158	10.0208	10.6762	10.2021	7.79853	7.6437
	ADR PR2KO	8.70674	8.33914	8.97507	7.89424	7.9685	6.4747
	Fig. 2e
	Sham WT	13.6	14.65	13.35
	ADR WT	12.05	11.55	11.7
	ADR PR2KO	13.65	12.75	13
	Fig. 2f
	Sham WT	239.301	258.731	286.942
	ADR WT	464.606	520.56	516.783
	ADR PR2KO	307.678	263.976	415.163
	Fig. 2g
	Sham WT	135.198	96.4974	102.819
	ADR WT	191.972	145.219	155.646
	ADR PR2KO	130.498	106.599	95.9884
	Fig. 2h
	Sham WT	0.782547	1.0625	1.15495
	ADR WT	1.86143	1.84635	2.6988
	ADR PR2KO	1.09644	1.07188	0.934808
	Fig. 2i
	Tgfb1 mRNA						Pai1 mRNA						Acta2 mRNA						Fn1 mRNA
	Sham WT	1.23183	0.907912	0.93928	0.920979		Sham WT	0.893669	0.868926	1.03209	1.20532		Sham WT	1.14175	0.858571	0.993085	1.00659		Sham WT	1.19533	1.23187	0.593383	0.979416
	ADR WT	3.83331	1.24102	1.27303	1.70036		ADR WT	2.13189	1.8269	1.79409	1.31046		ADR WT	1.08991	2.80531	2.14708	1.12949		ADR WT	2.0314	3.39058	1.53182	1.19055
	ADR PR2KO	0.795673	0.995014	1.16092	1.16509		ADR PR2KO	1.05102	1.71414	1.40336	1.27035		ADR PR2KO	1.07373	1.1295	0.767913	1.32949		ADR PR2KO	1.12363	1.29585	0.735466	1.57028
	Fig. 3b
	Sham WT	0.608696	0.673913	0.608696	0.521739
	ADR WT	0.695652	0.652174	0.76087	0.782609
	ADR SLx	0.717391	0.630435	0.804348	0.630435
	Fig. 3c
	Sham WT	2.8	8.8	6.6	6.3	3.9
	ADR WT	401	351	181	173	222
	ADR SLx	74.8	303	83.7	68.6
	Fig. 3d
	Sham WT	9.46739	9.21058	7.25987	7.83903
	ADR WT	9.95811	12.4254	12.4014	11.6503
	ADR SLx	9.37402	8.08031	8.27876	8.32119
	Fig. 3e
	Sham WT	14.25	13.55	12.7	12.1
	ADR WT	13.5	7.65	7.6	9.55
	ADR SLx	12.1	14	12.5	11.6
	Fig. 3f
	Sham WT	152.309	194.346	170.451
	ADR WT	262.048	344.442	402.763
	ADR SLx	304.44	268.066	249.659	249.481
	Fig. 3g
	Sham WT	96.0225	114.962	163.371
	ADR WT	144.963	197.532	240.278
	ADR SLx	115.935	126.112	112.572	110.271
	Fig. 3h
	Sham WT	0.928401	1.16434	0.943382	0.780055
	ADR WT	2.90643	3.03364	1.85193	1.83437
	ADR SLx	0.905147	0.806434	1.2546	1.25643
	Fig. 3i
	Tgfb1 mRNA						Pai1 mRNA						Acta2 mRNA						Fn1 mRNA
	Sham WT	1.17851	0.756341	1.01538	1.04977		Sham WT	0.440252	1.12001	0.944896	1.49484		Sham WT	0.945085	0.881933	1.04448	1.1285		Sham WT	0.936871	1.10093	0.74533	1.21687
	ADR WT	3.61912	1.45043	1.44783	1.22409		ADR WT	2.42324	0.971374	2.07537	1.35979		ADR WT	1.20636	2.24036	2.28966	1.647		ADR WT	1.11994	2.93566	1.78097	1.76306
	ADR SLx	0.765913	0.639277	1.35938	0.953549		ADR SLx	0.642763	0.970384	0.674655	0.876013		ADR SLx	1.91627	0.828845	1.18912	1.0541		ADR SLx	0.899124	0.813575	0.910441	0.946933
	Fig. 4e
	DMSO	1.2191	0.848527	0.932373
	SLx	4.07881	3.91615	5.62253
	Fig. 4f
	siCtrl	1.09593	1.31142	0.592646
	siR2	5.13907	3.55492	3.97667
	Fig. 4g
	WT	1.39885	0.727947	0.873207
	PR2KO	1.69097	2.25399	2.87169
	Fig. 4h
	DMSO	0.658058	0.536849	0.743317
	SLx	0.788522	1.00008	1.06228
	Fig. 4i
	Sham WT	5.93473	4.58335	5.10095	7.63604	9.24641
	ADR WT	4.69701	3.89139	5.47264	5.98909	4.7439
	ADR SLx	5.01185	4.81197	8.77791	2.40916
	Fig. 4j
	siCtrl+DMSO		0	0.333333	0.666667
	siCtrl+ADR+DMSO		4	3.66667	4.66667
	siCtrl+SLx+ADR		1.33333	1.33333	1
	siRgs2+SLx+ADR		2	2	3.33333
	Supplementary Fig. 2
	siCtrl	0.758455	1.5932	0.648347
	siR2	0.609356	0.861945	0.675136
